# Supplementary material for: Rapid molecular evolution of Spiroplasma symbionts of Drosophila
Source: Microb Genom. 2021 Feb 16;7(2):000503. doi: 10.1099/mgen.0.000503 (PMC8208695; doi:10.1099/mgen.0.000503)
Supplement: Supplementary material 1 [file mgen-7-503-s001.xlsx]

## Sheet: Sheet1
Table S1. Spiroplasma genomes included in comparative genomic analyses, with accession numbers, genome properties, and phenotypes induced in host.
Group	Species	Strain	Host	Phenotype	Chromosomal contigs	Plasmids	Chromosome assembly size	NCBI Project Accession	Reference	Link
Citri	melliferum	KC3	Honey bee (Apis mellifera)	unknown	4	4	1260174	PRJNA32299	Alexeev et al., 2012	http://doi.org/10.1021/pr2008626
Poulsonii	poulsonii	sNeo	Drosophila neotestecea	protective	263	1	1783629	PRJNA495838	Ballinger et al., 2019	http://doi.org/10.1093/gbe/evy272
Citri	sp	sNigra	Phorid fly (Megaselia nigra)	unknown	329	?	1397726	PRJNA495838	Ballinger et al., 2019	http://doi.org/10.1093/gbe/evy272
Citri	kunkelii	CR2-3x	Mays (Zea mays)	corn stunt disease	1	4	1463926	PRJNA270865	Davis et al., 2015a	http://doi.org/10.1128/genomeA.01216-15
Citri	citri	R8-A2	Citrus plants	stubborn disease	1	2	1599709	PRJNA296877	Davis et al., 2017	http://doi.org/10.1128/genomeA.00206-17
Citri	phoeniceum	P40	Madagascar periwinkle (Catharanthus roseus)	pathogenic	1	3	1791576	PRJNA435429	Davis et al., 2019	http://doi.org/10.1128/MRA.01612-18
Poulsonii	sp	NBRC_100390	unknown	unknown	1	0	1199621	PRJNA351766	Haryono et al., 2017	http://doi.org/10.1128/genomeA.00008-17
Chrysopicola	syrphidicola	EA-1	Hoverfly (Eristalis arbustorum)	unknown	1	0	1107344	PRJNA184748	Ku et al., 2013	http://doi.org/10.1093/gbe/evt084
Chrysopicola	chrysopicola	DF-1	Deerfly (Chrysops sp.)	unknown	1	0	1123322	PRJNA184747	Ku et al., 2013	http://doi.org/10.1093/gbe/evt084
Mirum	eriocheiris	CCTCC-M207170	Chinese mitten crab (Eriocheir sinensis)	tremor disease	1	0	1364757	PRJNA46263	Liu et al., 2017	http://doi.org/10.3389/fmicb.2017.00058
Mirum	atrichopogonis	GNAT3597	Biting midge (Atrichopogon sp.)	unknown	1	0	1160484	PRJNA253349	Lo et al., 2015	http://doi.org/10.1093/gbe/evv160
Citri	melliferum	IPMB4A	Honey bee (Apis mellifera)	unknown	24	?	1098846	PRJNA80357	Lo et al., 2013a	http://doi.org/10.1186/1471-2164-14-22
Mirum	eriocheiris	DSM_21848	Chinese mitten crab (Eriocheir sinensis)	tremor disease	1	0	1365714	PRJNA253647	Lo et al., 2015	http://doi.org/10.1093/gbe/evv160
Poulsonii	sp	TU-14	unknown	unknown	1	0	1199640	PRJNA341843	Lo et al., 2017	http://doi.org/10.1128/genomeA.01465-16
Poulsonii	poulsonii	sMel	Drosophila melanogaster	male killing, protective	1	1	1890000	PRJNA416288	Masson et al., 2018	http://doi.org/10.1128/mBio.02437-14
Citri	sp	ChiS	Chicory (Cichorium intybus)	pathogenic	324	?	1558746	PRJNA422968	Polano & Firrao, 2018	http://doi.org/10.2174/1389202919666180314114628
Mirum	mirum	ATCC_29335	Rabbit tick (Haemaphysalis leporispalustris)	pathogenic	1	0	1132608	PRJNA49731
Apis	alleghenense	PLHS-1	Scorpion fly (Panorpa helena)	unknown	1	0	1336077	PRJNA205100	Chou et al., 2019	https://doi.org/10.1128/MRA.00317-19
Apis	apis	B31	Honey bee (Apis mellifera)	pathogenic	1	0	1160554	PRJNA184751	Ku et al., 2014	https://doi.org/10.1128/genomeA.01151-13
Apis	cantharicola	CC-1	Soldier beetle (Cantharis carolinus)	unknown	1	0	1179577	PRJNA253642	Lo et al., 2015	https://doi.org/10.1128/genomea.01253-15
Apis	chinensis	CCH	Flower surface (Culystegiu hederuceu)	unknown	1	0	1370182	PRJNA253643
Apis	corruscae	EC-1	Lampyrid Beetle (Ellychnia corrusca)	unknown	1	1	1175400	PRJNA253645	Tsai et al., 2017	https://doi.org/10.1128/genomeA.00964-17
Apis	culicicola	AES-1	Salt Marsh Mosquito (Aedes sollicitans)	pathogenic	1	0	1175131	PRJNA184749	Chang et al., 2014	https://doi.org/10.1093/gbe/evu033
Apis	diminutum	CUAS-1	Mosquitoes (Culex annulus & C. tritaeniorhynchus)	unknown	1	0	945296	PRJNA184745	Lo et al., 2013b	https://doi.org/10.1093/gbe/evt108
Apis	floricola	23-6	Tulip tree (Liriodendron tulipifera)	pathogenic	1	0	1284130	PRJNA205099	Tsai et al., 2018a	https://doi.org/10.1128/genomeA.00302-18
Apis	gladiatoris	TG-1	Maryland horsefly (Tabanus gladiator)	unknown	1	0	1164642	PRJNA253648
Apis	helicoides	TABS-2	Horsefly (Tabanus abactor)	unknown	1	0	1326546	PRJNA253649	Shen et al., 2016	https://doi.org/10.1128/genomeA.01201-16
Apis	monobiae	MQ-1	Vespid Wasp (Monobia quadridens)	pathogenic	1	0	891575	PRJNA205098	Tsai et al., 2018b	https://doi.org/10.1128/genomeA.00347-18
Apis	sabaudiense	Ar-1343	Mosquitoes (Aedes stricticus and/or Ae. Vexans)	unknown	1	0	1075953	PRJNA184750	Chang et al., 2014	https://doi.org/10.1093/gbe/evu033
Apis	taiwanense	CT-1	Mosquito (Culex tritaeniorhynchus)	pathogenic	1	0	1075140	PRJNA184744	Lo et al., 2013b	https://doi.org/10.1093/gbe/evt108
Apis	turonicum	Tab4c	Vespid wasp (Monobia quadridens)	pathogenic	1	0	1261374	PRJNA291635	Davis et al., 2015b	https://doi.org/10.1128/genomeA.01367-15
Reference list
Alexeev, D., Kostrjukova, E., Aliper, A., Popenko, A., Bazaleev, N., Tyakht, A., et al. (2012). Application of Spiroplasma melliferum Proteogenomic Profiling for the Discovery of Virulence Factors and Pathogenicity Mechanisms in Host-associated Spiroplasmas. Journal of Proteome Research, 11, 224–236.
Ballinger, M. J., Gawryluk, R. M. R., & Perlman, S. J. (2019). Toxin and Genome Evolution in a Drosophila Defensive Symbiosis. Genome Biology and Evolution, 11, 253–262.
Chang, T.-H., Lo, W.-S., Ku, C., Chen, L.-.L, Kuo, C.-H. (2014) Molecular Evolution of the Substrate Utilization Strategies and Putative Virulence Factors in Mosquito-Associated Spiroplasma Species. Genome Biology and Evolution 6, 500–509.
Chou, L., Lee T.-Y., Tsai, Y.-M., Kuo, C.-H. (2019). Complete Genome Sequence of Spiroplasma alleghenense PLHS-1T (ATCC 51752), a Bacterium Isolated from Scorpion Fly (Panorpa helena). Microbiology Resource Announcements 8, e00317-19.
Davis, R. E., Shao, J., Dally, E. L., Zhao, Y., Gasparich, G. E., Gaynor, B. J., et al. (2015). Complete Genome Sequence of Spiroplasma kunkelii Strain CR2-3x, Causal Agent of Corn Stunt Disease in Zea mays L. Genome Announcements, 3, e01216-15
Davis, R. E., Shao, J., Zhao, Y., Gasparich, G. E., Gaynor, B. J., Donofrio, N. 2015. Complete Genome Sequence of Spiroplasma turonicum Strain Tab4cT , a Parasite of a Horse Fly, Haematopota sp. (Diptera: Tabanidae). Genome Announcements 3, e01367-15.
Davis, R. E., Shao, J., Zhao, Y., Gasparich, G. E., Gaynor, B. J., & Donofrio, N. (2017). Complete Genome Sequence of Spiroplasma citri Strain R8-A2, Causal Agent of Stubborn Disease in Species. Genome Announcements, 5, e00206-17.
Davis, R. E., Shao, J., Zhao, Y., Wei, W., Bottner-Parker, K., Silver, A., et al. (2019). Complete Genome Sequence of Spiroplasma phoeniceum Strain P40, a Plant Pathogen Isolated from Diseased Plants of Madagascar Periwinkle [ (L.) G. Don]. Microbiology Resource Announcements, 8, e01612-18.
Haryono, M., Lo, W.-S., Gasparich, G. E., & Kuo, C.-H. (2017). Complete Genome Sequence of Spiroplasma sp. NBRC 100390. Genome Announcements, 5, e00008-17.
Ku, C., Lo, W.-S., Chen, L.-L. & Kuo, C.-H. (2013). Complete genomes of two dipteran-associated spiroplasmas provided insights into the origin, dynamics, and impacts of viral invasion in Spiroplasma. Genome Biology and Evolution, 5, 1151–1164.
Ku, C., Lo, W.-S., Chen, L.-L. & Kuo, C.-H. (2014). Complete Genome Sequence of Spiroplasma apis B31T (ATCC 33834), a Bacterium Associated with May Disease of Honeybees (Apis mellifera). Genome Announcements 2, e01151-13.
Liu, P., Zheng, H., Meng, Q., Terahara, N., Gu, W., Wang, S., et al. (2017). Chemotaxis without Conventional Two-Component System, Based on Cell Polarity and Aerobic Conditions in Helicity-Switching Swimming of Spiroplasma eriocheiris. Frontiers in Microbiology, 8, 58.
Lo, W.-S., Chen, L.-L., Chung, W.-C., Gasparich, G. E., & Kuo, C.-H. (2013a). Comparative genome analysis of Spiroplasma melliferum IPMB4A, a honeybee-associated bacterium. BMC Genomics, 14, 22.
Lo, W.-S., Ku, C., Chen, L.-L., Chang, T.-H., Kuo, C.-H. (2013b) Comparison of Metabolic Capacities and Inference of Gene Content Evolution in Mosquito-Associated Spiroplasma diminutum and S. taiwanense. Genome Biology and Evolution 5, 1512–1523.
Lo, W.-S., Gasparich, G. E., & Kuo, C.-H. (2015). Found and Lost: The Fates of Horizontally Acquired Genes in Arthropod-Symbiotic Spiroplasma. Genome Biology and Evolution, 7, 2458–2472.
Lo, W.-S., Liu P.-Y. & Kuo C.-H. (2015) Complete Genome Sequence of Spiroplasma cantharicola CC-1 T (DSM 21588), a Bacterium Isolated from Soldier Beetle (Cantharis carolinus). Genome Announcements 3, e01253-15.
Lo, W.-S., Haryono, M., Gasparich, G. E., & Kuo, C.-H. (2017). Complete Genome Sequence of Spiroplasma sp. TU-14. Genome Announcements, 5, e01465-16.
Masson, F., Calderon Copete, S., Schüpfer, F., Garcia-Arraez, G., & Lemaitre, B. (2018). In Vitro Culture of the Insect Endosymbiont Spiroplasma poulsonii Highlights Bacterial Genes Involved in Host-Symbiont Interaction. MBio 9, e00024-18.
Polano, C., & Firrao, G. (2018). An Effective Pipeline Based on Relative Coverage for the Genome Assembly of Phytoplasmas and Other Fastidious Prokaryotes. Current Genomics, 19, 491–498.
Shen, W.-Y., Lo, W.-S., Lai, Y.-C., Kuo, C.-H. (2016) Complete Genome Sequence of Spiroplasma helicoides TABS-2 T (DSM 22551), a Bacterium Isolated from a Horsefly (Tabanus abactor). Genome Announcements 4, e01201-16.
Tsai, Y.-M., Lo, W.-S. & Kuo, C.-H. (2017) Complete Genome Sequence of Spiroplasma corruscae EC-1T (DSM 19793), a Bacterium Isolated from a Lampyrid Beetle (Ellychnia corrusca). Genome Announcements 5, e00964-17.
Tsai, Y.-M., Wu, P.-S., Lo, W.-S., Kuo, C.-H. (2018a) Complete Genome Sequence of Spiroplasma floricola 23-6T (ATCC 29989), a Bacterium Isolated from a Tulip Tree (Liriodendron tulipifera L.). Genome Announcements 6, e00302-18.
Tsai, Y.-M., Lo, W.-S., Wu, P.-S., Cho, S.-T., Kuo, C.-H. (2018b) Complete Genome Sequence of Spiroplasma monobiae MQ-1T (ATCC 33825), a Bacterium Isolated from the Vespid Wasp (Monobia quadridens). Genome Announcements 6:e00347–18.
